# Supplementary material for: Cultivar-dependent phenotypic and chemotypic responses of drug-type Cannabis sativa L. to polyploidization
Source: Front Plant Sci. 2023 Aug 11;14:1233191. doi: 10.3389/fpls.2023.1233191 (PMC10455935; doi:10.3389/fpls.2023.1233191)
Supplement: Supplementary file 1 [file Table_1.xlsx]

## Sheet: TABLE 1
Compounds	Common name	Sample Name	Molecular weight	Chemical group
((1R,4S,5R)-1-Methyl-4-(prop-1-en-2-yl)spiro[4.5]dec-7-en-8-yl)methanol	beta.-Acoradienol	1	220.35	Sesquiterpene
(-)-Aristolene		44	204.35	Sesquiterpene
(-)-delta.-Panasinsine		2	204.35	Sesquiterpene
(1R,2S,6S,7S,8S)-8-Isopropyl-1-methyl-3-methylenetricyclo[4.4.0.02,7]decane-rel-	beta-Copaene	3	204.35	Sesquiterpene
(1R,3aS,4aS,8aS)-1,4,4,6-Tetramethyl-1,2,3,3a,4,4a,7,8-octahydrocyclopenta[1,4]cyclobuta[1,2]benzene		11	204.35	Sesquiterpene
(1R,3aS,8aS)-7-Isopropyl-1,4-dimethyl-1,2,3,3a,6,8a-hexahydroazulene	(-)-Guaia-6,9-Diene	53	204.35	Sesquiterpene
(1R,3E,7E,11R)-1,5,5,8-Tetramethyl-12-oxabicyclo[9.1.0]dodeca-3,7-diene	Humulene Epoxide	3	220.35	Sesquiterpene
(1R,4aS,8aR)-1-Isopropyl-4,7-dimethyl-1,2,4a,5,6,8a-hexahydronaphthalene	alpha-Amorphene	15	204.35	Sesquiterpene
(1R,4R,4aS,8aR)-4,7-Dimethyl-1-(prop-1-en-2-yl)-1,2,3,4,4a,5,6,8a-octahydronaphthalene	Amorphadiene;	2	204.35	Sesquiterpene
(1R,5R)-2-Methyl-5-((R)-6-methylhept-5-en-2-yl)bicyclo[3.1.0]hex-2-ene	Sesquithujene	102	204.35	Sesquiterpene
(1R,9R,E)-4,11,11-Trimethyl-8-methylenebicyclo[7.2.0]undec-4-ene	(E)-2-Epi-Beta-Caryophyllene	2	204.35	Sesquiterpene
(1S,2E,6E,10R)-3,7,11,11-Tetramethylbicyclo[8.1.0]undeca-2,6-diene	Bicyclogermacrene	56	204.35	Sesquiterpene
(1S,4aR,7R)-1,4a-Dimethyl-7-(prop-1-en-2-yl)-1,2,3,4,4a,5,6,7-octahydronaphthalene	Selina-5,11-Diene	52	204.35	Sesquiterpene
(1S,4S,4aS)-1-Isopropyl-4,7-dimethyl-1,2,3,4,4a,5-hexahydronaphthalene	Cadina-3,5-Diene	2	204.35	Sesquiterpene
(1S,5S)-2-Methyl-5-((R)-6-methylhept-5-en-2-yl)bicyclo[3.1.0]hex-2-ene	Sesquithujene	6	204.35	Sesquiterpene
(1S,5S)-4-Methylene-1-((R)-6-methylhept-5-en-2-yl)bicyclo[3.1.0]hexane	Sesquisabinene	6	204.35	Sesquiterpene
(3R,3aR,7R,8aS)-3,8,8-Trimethyl-6-methyleneoctahydro-1H-3a,7-methanoazulene	((+)-alpha-Funebrene)	1	204.35	Sesquiterpene
(3R,5aR,9S,9aS)-2,2,5a,9-Tetramethyloctahydro-2H-3,9a-methanobenzo[b]oxepine		2	222.37	Sesquiterpene
(3S,3aS,8aR)-6,8a-Dimethyl-3-(prop-1-en-2-yl)-1,2,3,3a,4,5,8,8a-octahydroazulene	Isodaucene	1	204.35	Sesquiterpene
(4aR,8aS)-4a-Methyl-1-methylene-7-(propan-2-ylidene)decahydronaphthalene	Gamma-Selinene;	76	204.35	Sesquiterpene
(E)-.beta.-Famesene		53	204.35	Sesquiterpene
(E)-2-((8R,8aS)-8,8a-Dimethyl-3,4,6,7,8,8a-hexahydronaphthalen-2(1H)-ylidene)propan-1-ol	(+)-Isovalencenol;	6	220.35	Sesquiterpene
(S,1Z,6Z)-8-Isopropyl-1-methyl-5-methylenecyclodeca-1,6-diene	Germacrene D	2	204.35	Sesquiterpene
(Z)-1-Methyl-4-(6-methylhept-5-en-2-ylidene)cyclohex-1-ene	(Z)-Gamma-Bisabolene	4	204.35	Sesquiterpene
.alfa.-Copaene		1	204.35	Sesquiterpene
.alpha.-Bisabolol		14	222.37	Sesquiterpene
.alpha.-Cubebene		28	204.35	Sesquiterpene
.alpha.-Cuprenene		15	204.35	Sesquiterpene
.alpha.-epi-7-epi-5-Eudesmol		20	222.37	Sesquiterpene
.alpha.-Farnesene		10	204.35	Sesquiterpene
.alpha.-Guaiene		64	204.35	Sesquiterpene
.alpha.-Maaliene		1	204.35	Sesquiterpene
.alpha.-Muurolene		18	204.35	Sesquiterpene
.alpha.-Santalol		1	220.35	Sesquiterpene
.beta.-Bisabolene		10	204.35	Sesquiterpene
.delta.-Selinene		9	204.35	Sesquiterpene
.gamma.-Elemene		5	204.35	Sesquiterpene
.gamma.-Muurolene		44	204.35	Sesquiterpene
1,1,4,7-Tetramethyldecahydro-1H-cyclopropa[e]azulene-4,7-diol		1	238.37	Sesquiterpene
1,2,4-Metheno-1H-indene, octahydro-1,7a-dimethyl-5-(1-methylethyl)-, [1S-(1.alpha.,2.alpha.,3a.beta.,4.alpha.,5.alpha.,7a.beta.,8S*)]-		4	204.35	Sesquiterpene
1,4,7,-Cycloundecatriene, 1,5,9,9-tetramethyl-, Z,Z,Z-		44	204.35	Sesquiterpene
1,4-Methano-1H-indene, octahydro-4-methyl-8-methylene-7-(1-methylethyl)-, [1S-(1.alpha.,3a.beta.,4.alpha.,7.alpha.,7a.beta.)]-		7	204.35	Sesquiterpene
1,5-Cyclodecadiene, 1,5-dimethyl-8-(1-methylethenyl)-, [S-(Z,E)]-		33	204.35	Sesquiterpene
1,5-Cyclodecadiene, 1,5-dimethyl-8-(1-methylethylidene)-, (E,E)-	Germacrene B	89	204.35	Sesquiterpene
1H-3a,7-Methanoazulene, 2,3,4,7,8,8a-hexahydro-3,6,8,8-tetramethyl-, [3R-(3.alpha.,3a.beta.,7.beta.,8a.alpha.)]-	Cedrene	3	204.35	Sesquiterpene
1H-3a,7-Methanoazulene, 2,3,6,7,8,8a-hexahydro-1,4,9,9-tetramethyl-, (1.alpha.,3a.alpha.,7.alpha.,8a.beta.)-	Alpha-Patchoulene	12	204.35	Sesquiterpene
1H-3a,7-Methanoazulene, octahydro-1,9,9-trimethyl-4-methylene-, (1.alpha.,3a.alpha.,7.alpha.,8a.beta.)-	Gamma-Patchoulene;	12	204.35	Sesquiterpene
1H-Benzocycloheptene, 2,4a,5,6,7,8,9,9a-octahydro-3,5,5-trimethyl-9-methylene-, (4aS-cis)-	(-)-Alpha-Himachalene	5	204.35	Sesquiterpene
1H-Benzocycloheptene, 2,4a,5,6,7,8-hexahydro-3,5,5,9-tetramethyl-, (R)-		13	204.35	Sesquiterpene
1H-Cycloprop[e]azulene, 1a,2,3,4,4a,5,6,7b-octahydro-1,1,4,7-tetramethyl-, [1aR-(1a.alpha.,4.alpha.,4a.beta.,7b.alpha.)]-		2	204.35	Sesquiterpene
1H-Cycloprop[e]azulene, decahydro-1,1,4,7-tetramethyl-, [1aR-(1a.alpha.,4.beta.,4a.beta.,7.beta.,7a.beta.,7b.alpha.)]-		1	206.37	Sesquiterpene
1H-Cyclopropa[a]naphthalene, 1a,2,3,3a,4,5,6,7b-octahydro-1,1,3a,7-tetramethyl-, [1aR-(1a.alpha.,3a.alpha.,7b.alpha.)]-	β-Maaliene	81	204.35	Sesquiterpene
1H-Cyclopropa[a]naphthalene, 1a,2,3,5,6,7,7a,7b-octahydro-1,1,7,7a-tetramethyl-, [1aR-(1a.alpha.,7.alpha.,7a.alpha.,7b.alpha.)]-		87	204.35	Sesquiterpene
1H-Cyclopropa[a]naphthalene, decahydro-1,1,3a-trimethyl-7-methylene-, [1aS-(1a.alpha.,3a.alpha.,7a.beta.,7b.alpha.)]-		1	204.35	Sesquiterpene
1-Isopropyl-4,7-dimethyl-1,2,3,5,6,8a-hexahydronaphthalene		8	204.35	Sesquiterpene
1-Methyl-4-(6-methylhept-5-en-2-yl)cyclohexa-1,3-diene	.Delta.-Bisabolene	7	204.35	Sesquiterpene
1-Methylene-2b-hydroxymethyl-3,3-dimethyl-4b-(3-methylbut-2-enyl)-cyclohexane		3	222.37	Sesquiterpene
1-Naphthalenol, 1,2,3,4,4a,7,8,8a-octahydro-1,6-dimethyl-4-(1-methylethyl)-, [1R-(1.alpha.,4.beta.,4a.beta.,8a.beta.)]-	Cadinol	1	222.37	Sesquiterpene
1-Naphthalenol, decahydro-1,4a-dimethyl-7-(1-methylethylidene)-, [1R-(1.alpha.,4a.beta.,8a.alpha.)]-	Eudesm-7(11)-en-4-ol	23	222.37	Sesquiterpene
10-epi-.gamma.-Eudesmol		20	222.37	Sesquiterpene
1,6,10-Dodecatrien-3-ol, 3,7,11-trimethyl-, (E)-	Nerolidol	7	222.37	Sesquiterpene
1R,3Z,9s-4,11,11-Trimethyl-8-methylenebicyclo[7.2.0]undec-3-ene		7	204.35	Sesquiterpene
2-((2R,4aR,8aR)-4a,8-Dimethyl-1,2,3,4,4a,5,6,8a-octahydronaphthalen-2-yl)prop-2-en-1-ol	alpha-Costol	10	220.35	Sesquiterpene
2-((2R,4aR,8aS)-4a-Methyl-8-methylenedecahydronaphthalen-2-yl)prop-2-en-1-ol	beta-Costol	4	220.35	Sesquiterpene
2-((2R,8R,8aS)-8,8a-Dimethyl-1,2,3,4,6,7,8,8a-octahydronaphthalen-2-yl)propan-2-ol		1	222.37	Sesquiterpene
2-Naphthalenemethanol, 1,2,3,4,4a,5,6,7-octahydro-.alpha.,.alpha.,4a,8-tetramethyl-, (2R-cis)-	gamma-Eudesmol	57	222.37	Sesquiterpene
2-Naphthalenemethanol, 1,2,3,4,4a,5,6,8a-octahydro-.alpha.,.alpha.,4a,8-tetramethyl-, [2R-(2.alpha.,4a.alpha.,8a.beta.)]-	.alpha.-Eudesmol	7	222.37	Sesquiterpene
2-Naphthalenemethanol, 2,3,4,4a,5,6,7,8-octahydro-.alpha.,.alpha.,4a,8-tetramethyl-, [2R-(2.alpha.,4a.beta.,8.beta.)]-	Rosifoliol	3	222.37	Sesquiterpene
2-Naphthalenemethanol, decahydro-.alpha.,.alpha.,4a-trimethyl-8-methylene-, [2R-(2.alpha.,4a.alpha.,8a.beta.)]-		2	222.37	Sesquiterpene
2H-3,9a-Methano-1-benzoxepin, octahydro-2,2,5a,9-tetramethyl-, [3R-(3.alpha.,5a.alpha.,9.alpha.,9a.alpha.)]-		11	222.37	Sesquiterpene
2-Isopropenyl-4a,8-dimethyl-1,2,3,4,4a,5,6,7-octahydronaphthalene		8	204.35	Sesquiterpene
2-Isopropenyl-4a,8-dimethyl-1,2,3,4,4a,5,6,8a-octahydronaphthalene	Alpha-Selinene	7	204.35	Sesquiterpene
2-(4a,8-Dimethyl-2,3,4,5,6,8a-hexahydro-1H-naphthalen-2-yl)propan-2-ol	3-Eudesmen-11-ol	77	222.37	Sesquiterpene
3,5,11-Eudesmatriene		7	202.33	Sesquiterpene
4,7-Methanoazulene, 1,2,3,4,5,6,7,8-octahydro-1,4,9,9-tetramethyl-, [1S-(1.alpha.,4.alpha.,7.alpha.)]-	beta-Patchoulene	4	204.35	Sesquiterpene
4a,8-Dimethyl-2-(prop-1-en-2-yl)-1,2,3,4,4a,5,6,7-octahydronaphthalene		65	204.35	Sesquiterpene
3-Cyclohexene-1-methanol, .alpha.,4-dimethyl-.alpha.-(4-methyl-3-pentenyl)-, [R-(R*,R*)]-	Alpha-Bisabolol	20	222.37	Sesquiterpene
3,7-Cyclodecadiene-1-methanol, .alpha.,.alpha.,4,8-tetramethyl-, [s-(Z,Z)]		1	222.37	Sesquiterpene
3a,7-Methano-3aH-cyclopentacyclooctene, 1,4,5,6,7,8,9,9a-octahydro-1,1,7-trimethyl-, [3aR-(3a.alpha.,7.alpha.,9a.beta.)]-		1	204.35	Sesquiterpene
5-Azulenemethanol, 1,2,3,3a,4,5,6,7-octahydro-.alpha.,.alpha.,3,8-tetramethyl-, [3S-(3.alpha.,3a.beta.,5.alpha.)]-	Guai-1(10)-en-11-ol	42	222.37	Sesquiterpene
5-Hydroxy-6-methoxy-8-[(4-amino-1-methylbutyl)amino]quinoline trihydrobromide	(1R,6S)-gamma-himachalene	1	204.35	Sesquiterpene
7-epi-.alpha.-selinene		1	204.35	Sesquiterpene
7-epi-a-Eudesmol		3	238.37	Sesquiterpene
Aciphyllene	Guaia-4,11-diene	1	204.35	Sesquiterpene
Agarospirol		33	222.37	Sesquiterpene
Aromandendrene		5	204.35	Sesquiterpene
Azulene, 1,2,3,3a,4,5,6,7-octahydro-1,4-dimethyl-7-(1-methylethenyl)-, [1R-(1.alpha.,3a.beta.,4.alpha.,7.beta.)]-	Gamma-Gurjunene	16	204.35	Sesquiterpene
Azulene, 1,2,3,5,6,7,8,8a-octahydro-1,4-dimethyl-7-(1-methylethenyl)-, [1S-(1.alpha.,7.alpha.,8a.beta.)]-	.delta.-Guaiene	16	204.35	Sesquiterpene
Bicyclo[3.1.1]hept-2-ene, 2,6-dimethyl-6-(4-methyl-3-pentenyl)-	Alpha-Bergamotene	13	204.35	Sesquiterpene
Bicyclo[5.2.0]nonane, 4-methylene-2,8,8-trimethyl-2-vinyl-		4	204.35	Sesquiterpene
Bicyclo[7.2.0]undec-4-ene, 4,11,11-trimethyl-8-methylene-		1	204.35	Sesquiterpene
Bicyclo[7.2.0]undec-4-ene, 4,11,11-trimethyl-8-methylene-,[1R-(1R*,4Z,9S*)]-	cis-Caryophyllene	1	204.35	Sesquiterpene
Caryophyllene		91	204.35	Sesquiterpene
Caryophyllene oxide		5	220.35	Sesquiterpene
cis-.alpha.-Bergamotene		56	204.35	Sesquiterpene
cis-.beta.-Farnesene		14	204.35	Sesquiterpene
cis-muurola-3,5-diene		22	204.35	Sesquiterpene
Cubenene		26	204.35	Sesquiterpene
Cyclohexane, 1-ethenyl-1-methyl-2-(1-methylethenyl)-4-(1-methylethylidene)-		1	204.35	Sesquiterpene
Cyclohexene, 3-(1,5-dimethyl-4-hexenyl)-6-methylene-, [S-(R*,S*)]-		4	204.35	Sesquiterpene
Cyclohexene, 4-[(1E)-1,5-dimethyl-1,4-hexadien-1-yl]-1-methyl-		31	204.35	Sesquiterpene
Elemene isomer		16	204.35	Sesquiterpene
Epicubenol		1	222.37	Sesquiterpene
Germacrene D		13	204.35	Sesquiterpene
Guaia-1(10),11-diene	D-Guaiene	19	204.35	Sesquiterpene
Guaiol		63	222.37	Sesquiterpene
Humulene		48	204.35	Sesquiterpene
isoledene		19	204.35	Sesquiterpene
Lanceol, cis			220.35	Sesquiterpene
Naphthalene, 1,2,3,4,4a,5,6,8a-octahydro-7-methyl-4-methylene-1-(1-methylethyl)-, (1.alpha.,4a.beta.,8a.alpha.)-		24	204.35	Sesquiterpene
Naphthalene, 1,2,3,5,6,7,8,8a-octahydro-1,8a-dimethyl-7-(1-methylethenyl)-, [1R-(1.alpha.,7.beta.,8a.alpha.)]-		48	204.35	Sesquiterpene
Naphthalene, 1,2,3,5,6,8a-hexahydro-4,7-dimethyl-1-(1-methylethyl)-, (1S-cis)-		4	204.35	Sesquiterpene
Naphthalene, 1,2,4a,5,6,8a-hexahydro-4,7-dimethyl-1-(1-methylethyl)-		4	204.35	Sesquiterpene
Naphthalene, 1,2,4a,5,8,8a-hexahydro-4,7-dimethyl-1-(1-methylethyl)-, (1.alpha.,4a.beta.,8a.alpha.)-(.+/-.)-		2	204.35	Sesquiterpene
Naphthalene, 1,2,4a,5,8,8a-hexahydro-4,7-dimethyl-1-(1-methylethyl)-, (1.alpha.,4a.beta.,8a.alpha.)-(.+/-.)-		2	204.35	Sesquiterpene
Naphthalene, decahydro-4a-methyl-1-methylene-7-(1-methylethenyl)-, [4aR-(4a.alpha.,7.alpha.,8a.beta.)]-		73	204.35	Sesquiterpene
Nerolidol 1		2	222.37	Sesquiterpene
Nerolidol 2		30	222.37	Sesquiterpene
Selin-6-en-4.alpha.-ol		4	222.37	Sesquiterpene
Selina-3,7(11)-diene		106	222.37	Sesquiterpene
Spiro[5.5]undec-2-ene, 3,7,7-trimethyl-11-methylene-, (-)-	.Beta.-Chamigrene	26	204.35	Sesquiterpene
trans-.alpha.-Bergamotene		1	204.35	Sesquiterpene
Tricyclo[2.2.1.0(2,6)]heptane, 1,7-dimethyl-7-(4-methyl-3-pentenyl)-, (-)-	alpha-Santalene	15	204.35	Sesquiterpene
Valerena-4,7(11)-diene		26	204.3	Sesquiterpene
Ylangene		75	204.35	Sesquiterpene
Bicyclo[2.2.1]heptane, 2-methyl-3-methylene-2-(4-methyl-3-pentenyl)-, (1S-endo)-		1	204.35	Sesquiterpene
.alpha.-Phellandrene		50	136.23	Monoterpene
.alpha.-Terpineol		8	154.25	Monoterpene
.gamma.-Terpinene		15	136.23	Monoterpene
.beta.-Ocimene		2	136.23	Monoterpene
.beta.-Phellandrene		3	136.23	Monoterpene
1,3,5-Cycloheptatriene, 3,7,7-trimethyl-		2	134.22	Monoterpene
1,3,8-p-Menthatriene		11	134.22	Monoterpene
1,3-Cyclohexadiene, 1-methyl-4-(1-methylethyl)-		1	136.23	Monoterpene
2-Carene		2	136.23	Monoterpene
2-Cyclohexen-1-ol, 3-methyl-6-(1-methylethyl)-, cis-	cis-Piperitol	2	154.25	Monoterpene
2-Cyclohexen-1-ol, 3-methyl-6-(1-methylethyl)-, trans-	trans-Piperitol	1	154.25	Monoterpene
2-Furanmethanol, 5-ethenyltetrahydro-.alpha.,.alpha.,5-trimethyl-, cis-	Linalyl oxide	6	170.25	Monoterpene
2,7-Octadien-4-ol, 2-methyl-6-methylene-		3	154.23	Monoterpene
3-Carene		55	136.23	Monoterpene
5-Isopropyl-2-methylbicyclo[3.1.0]hexan-2-ol	Sabinene hydrate	7	154.25	Monoterpene
Benzene, 1-methyl-3-(1-methylethyl)-	β-Cymene	3	134.22	Monoterpene
Benzene, 2-ethyl-1,4-dimethyl-		1	134.22	Monoterpene
Benzenemethanol, .alpha.,.alpha.,4-trimethyl-		1	150.22	Monoterpene
Bicyclo[2.2.1]hept-2-ene, 1,7,7-trimethyl-		5	136.23	Monoterpene
Bicyclo[2.2.1]heptan-2-ol, 1,7,7-trimethyl-, (1S-endo)-		22	154.25	Monoterpene
Bicyclo[2.2.1]heptan-2-ol, 1,7,7-trimethyl-, acetate, (1S-endo)-		5	196.29	Monoterpene
Bicyclo[2.2.1]heptan-2-ol, 2,3,3-trimethyl-	Camphenilanol	49	154.25	Monoterpene
Bicyclo[2.2.1]heptan-2-one, 1,7,7-trimethyl-, (1S)-		1	152.23	Monoterpene
Bicyclo[2.2.1]heptane, 7,7-dimethyl-2-methylene-	Alpha Fenchene	1	136.23	Monoterpene
Bicyclo[3.1.0]hex-2-ene, 2-methyl-5-(1-methylethyl)-	Alpha-Thujene	10	136.23	Monoterpene
Bicyclo[3.1.0]hex-2-ene, 4,4,6,6-tetramethyl-		1	136.23	Monoterpene
Bicyclo[3.1.0]hex-2-ene, 4-methyl-1-(1-methylethyl)-	Beta-Thujene	63	136.23	Monoterpene
Bicyclo[3.1.0]hexan-2-ol, 2-methyl-5-(1-methylethyl)-, (1.alpha.,2.alpha.,5.alpha.)-	Thujanol	21	154.25	Monoterpene
Bicyclo[3.1.0]hexan-2-ol, 2-methyl-5-(1-methylethyl)-, (1.alpha.,2.beta.,5.alpha.)-		6	154.25	Monoterpene
Bicyclo[3.1.0]hexane, 4-methylene-1-(1-methylethyl)-	Sabinene	6	136.23	Monoterpene
Bicyclo[3.1.0]hexane, 6-methylene-		2	94.15	Monoterpene
Bicyclo[3.1.1]hept-2-ene, 3,6,6-trimethyl-		2	136.23	Monoterpene
Bicyclo[3.1.1]heptan-2-ol, 2,6,6-trimethyl-	Pinanol	2	154.25	Monoterpene
Bicyclo[3.1.1]heptane, 6,6-dimethyl-2-methylene-, (1S)-	Beta-Pinene	46	136.23	Monoterpene
cis-Ocimenol		1	154.25	Monoterpene
cis-p-mentha-1(7),8-dien-2-ol		1	152.23	Monoterpene
Citral		5	152.23	Monoterpene
Cyclohexane, 1-methylene-4-(1-methylethenyl)-		47	136.23	Monoterpene
Cyclohexene, 1-methyl-4-(1-methylethylidene)-	TERPINOLENE	49	136.23	Monoterpene
Cyclohexene, 3-methyl-6-(1-methylethylidene)-	Isoterpinolene	83	136.23	Monoterpene
Cyclohexene, 4-methylene-1-(1-methylethyl)-		51	136.23	Monoterpene
D-Limonene		92	136.23	Monoterpene
endo-Borneol		67	154.25	Monoterpene
Fenchol		92	154.25	Monoterpene
Fenchone		61	152.23	Monoterpene
L-.alpha.-Terpineol		76	154.25	Monoterpene
Linalool		64	154.25	Monoterpene
p-Cymene		2	134.22	Monoterpene
p-Mentha-1,5,8-triene		1	134.22	Monoterpene
Terpinen-4-ol		10	154.25	Monoterpene
Thymol		2	150.22	Monoterpene
trans-.beta.-Ocimene		3	136.23	Monoterpene
trans-2-Pinanol		60	154.25	Monoterpene
(+)-4-Carene		20	136.23	Monoterpene
(1R)-2,6,6-Trimethylbicyclo[3.1.1]hept-2-ene	(+)-alpha-Pinene	1	136.23	Monoterpene
(1R,2R,4R)-2,7,7-Trimethylbicyclo[2.2.1]heptan-2-ol	cis-2-Norbornanol	64	154.25	Monoterpene
(1R,2S,4R)-2,7,7-Trimethylbicyclo[2.2.1]heptan-2-ol		2	154.25	Monoterpene
2,6-Dimethyl-1,3,5,7-octatetraene, E,E-		3	134.22	Acyclic olefin
2,7-Octadien-4-ol, 2-methyl-6-methylene-, (S)-		1	152.23	Alcohol
(S)-(+)-5-Methyl-1-heptanol		1	130.22	Alchool
Bicyclo[2.2.1]hept-2-en-7-ol		3	110.15	Alcohol
5,7-Octadien-2-ol, 2,6-dimethyl-	Ocimenol	4	154.25	Alcohol
Tetracyclo[3,3,1,0(2,4),0(6,8)]nonane		3	120.19	Alkane
1,8-Nonadiene, 2-methyl-5,7-dimethylene-		1	162.27	Alkene
Benzene, n-butyl-		2	134.22	Alkylbenzene
3-Cyclohexene-1-carboxaldehyde		3	110.15	Aldehyde
1,6-Octadien-3-ol, 3,7-dimethyl-, formate		8	182.26	Carboxylic Acids
2-Propenoic acid, 1,7,7-trimethylbicyclo[2.2.1]hept-2-yl ester, exo-		1	284.4	Carboxylic ester
.DELTA.9-Tetrahydrocannabinol, TMS derivative	Δ-1-Tetrahydrocannabinol	12	386.64	Cannabinoid
Cannabichromene		2	314.5	Cannabinoid
Dronabinol	Δ9-Tetrahydrocannabinol	86	314.46	Cannabinoid
Tricyclo[5.2.1.0(2,5)]dec-5(6)-ene		3	134.22	Cycloalkene
(6,6-Dimethylbicyclo[3.1.1]hept-2-en-2-yl)methyl ethyl carbonate		1	224.3	Ester
Ethyl (1R,4S)-1,7,7-trimethylbicyclo[2.2.1]heptan-2-yl carbonate		12	226.31	Ester
Butanoic acid, hexyl ester		15	172.26	Fatty acid ester
Farnesyl butanoate		1	292.5	Fatty ester
(1S,4aS,7R,8aS)-1,4a-Dimethyl-7-(prop-1-en-2-yl)decahydronaphthalen-1-ol		1	222.37	Hydrocarbon
1-Nitrosoadamantane		87	165.23	Hydrocarbon
diazoadamantane			162.23	Hydrocarbon
Tricyclo[5.4.0.0(2,8)]undec-9-ene, 2,6,6,9-tetramethyl-, (1R,2S,7R,8R)-	Alpha-Longipinene	4	204.35	Hydrocarbon
10s,11s-Himachala-3(12),4-diene		20	204.35	Terpenoid
(+)-epi-Bicyclosesquiphellandrene			204.35	Terpenoid
aR-Himachalene		3	202.33	Terpenoid
Aristol-1(10)-en-9-ol		3	220.35	Isoprenoid
.beta.-Longipinene		10	190.32
.beta.-Methoxy-.alpha.-phenylphenethyl alcohol		8	228.29
1,2-Benzenediol, o-(4-butylbenzoyl)-o'-(2-methylbenzoyl)-		1	388.5
1,3,3-Trimethyl-2-(2-methyl-cyclopropyl)-cyclohexene		1	178.31
1,4-Methano-1H-Cyclopropa[d]pyridazine, 4,4a,5,5a-tetrahydro-6,6-dimethyl-, (1.alpha.,4.alpha.,4a.alpha.,5a.alpha.)-		1	136.19
1,4-Methanocycloocta[d]pyridazine, 1,4,4a,5,6,9,10,10a-octahydro-11,11-dimethyl-, (1.alpha.,4.alpha.,4a.alpha.,10a.alpha.)-		8
1,5-Cyclooctadiene, 3-(1-methyl-2-propenyl)-		1	162.27
2-Furanmethanol, 5-ethenyltetrahydro-.alpha.,5-dimethyl-		1	156.22
2-Methyl-3-(3-methyl-but-2-enyl)-2-(4-methyl-pent-3-enyl)-oxetane		1	222.37
2-Methylbicyclo[4.3.0]non-1(6)-ene		2	136.23
1,8-Nonadiyne		33	120.19
10-(Tetrahydro-pyran-2-yloxy)-tricyclo[4.2.1.1(2,5)]decan-9-ol		89	252.35
2-(4a,8-Dimethyl-2,3,4,5,6,7-hexahydro-1H-naphthalen-2-yl)propan-2-ol		66	222.37
2,2-Dimethyl-propyl 2,2-dimethyl-propanesulfinyl sulfone		7	254.4
2,4,4-Trimethyl-3-hydroxymethyl-5a-(3-methyl-but-2-enyl)-cyclohexene		2	222.37
2,6,10,10-Tetramethylbicyclo[7.2.0]undeca-2,6-diene		4	204.35
2R-Acetoxymethyl-1,3,3-trimethyl-4t-(3-methyl-2-buten-1-yl)-1t-cyclohexanol		17	282.4
2-[2-(5-Norbornenyl)oxy]-tetrahydropyran		2	194.27
3,7,11-Trimethyl-3-hydroxy-6,10-dodecadien-1-yl acetate		2	282.4
3-Isopropyl-6,8a-dimethyl-1,2,4,5,8,8a-hexahydroazulene	Daucene	1	204.35
3-Methyldiadamantane		65	202.33
5,6-Decadien-3-yne, 5,7-diethyl-		1	190.32
5-Azulenemethanol, 1,2,3,4,5,6,7,8-octahydro-.alpha.,.alpha.,3,8-tetramethyl-, acetate, [3S-(3.alpha.,5.alpha.,8.alpha.)]-		4	264.4
9-Methyltetracyclo[7.3.1.0(2.7).1(7.11)]tetradecane		3	204.35
Benzene, (2-methyl-1-propenyl)-		1	132.2
Benzene, 1,1'-[oxybis(methylene)]bis-		1	198.26
Benzenemethanol, .alpha.,4-dimethyl-		13	136.19
Bicyclo[2.2.1]heptan-2-ol, 1,7,7-trimethyl-, formate, endo-		9	182.26
Bicyclo[4.2.0]oct-1-ene, 7-exo-ethenyl-		8	134.22
Cyclohexanemethanol, 4-ethenyl-.alpha.,.alpha.,4-trimethyl-3-(1-methylethenyl)-, [1R-(1.alpha.,3.alpha.,4.beta.)]-		8	222.37
Cycloisolongifolene, 9,10-dehydro-			202.33
Cyclopenta[c]pyran-1,3-dione, 4,4a,5,6-tetrahydro-4,7-dimethyl-		1	180.2
Cyclopentene, 1,2,3-trimethyl-		2	110.2
cis-Chrysanthenyl formate		1	180.24
Isosativene			204.35
Sabinyl, 2-methylbutanoate		100	236.35
trans-Linalool oxide (furanoid)			170.25
Tricyclo[3.2.1.0(2,4)]octane, 8-methylene-, (1.alpha.,2.alpha.,4.alpha.,5.alpha.)-		9	120.19
